# Supplementary material for: Genome-Wide Genetic Architecture for Common Scab (Streptomyces scabei L.) Resistance in Diploid Potatoes
Source: Int J Mol Sci. 2025 Jan 28;26(3):1126. doi: 10.3390/ijms26031126 (PMC11818057; doi:10.3390/ijms26031126)
Supplement: Supplementary file 1 [file ijms-26-01126-s001.zip]

Archive with 5 entries (5 files):
- Suppl Table S1a-d.xlsx
- Suppl Table S2.xls
- Suppl Table S3.xlsx
- Suppl Table S4.xlsx
- Supplementary Figures S1 - S5.pdf
