# Supplementary material for: Genome-Wide Genetic Architecture for Common Scab (Streptomyces scabei L.) Resistance in Diploid Potatoes
Source: Int J Mol Sci. 2025 Jan 28;26(3):1126. doi: 10.3390/ijms26031126 (PMC11818057; doi:10.3390/ijms26031126)
Supplement: Supplementary file 1 [file ijms-26-01126-s001.zip › Suppl Table S1a-d.xlsx]

## Sheet: SupplTable1a Cov-GAPITMLM-Mean
Suppementary Table S1a. List of 83 significant QTNs associated with scab coverage as detected by the GAPIT-MLM GWAS model. The QTNs detected by the GAPIT-MLM GWAS and RTM-GWAS models are in red, and the QTNs detected by GAPIT-MLM GWAS and validated by non-parametirc U-test is shown in green
Count/chr	83 - SNP	Chr	Pos	P.value	MAF	nobs	H&B.P.Value	Effect
10	Schr01_1728567	chr01	1728567	0.016468	0.325137	366	0.86436	-0.18314
	Schr01_1728572	chr01	1728572	0.016468	0.325137	366	0.86436	0.183139
	Schr01_1728598	chr01	1728598	0.022258	0.331967	366	0.86436	-0.17309	RTM-GWAS
	Schr01_1829431	chr01	1829431	0.041566	0.454918	366	0.86436	-0.14016	RTM-GWAS
	Schr01_62769330	chr01	62769330	0.052858	0.439891	366	0.90806	-0.08072	RTM-GWAS
	Schr01_62769334	chr01	62769334	0.052858	0.439891	366	0.90806	0.080719	RTM-GWAS
	Schr01_62769411	chr01	62769411	0.042718	0.102459	366	0.90806	-0.13905	RTM-GWAS
	Schr01_76299176	chr01	76299176	0.008381	0.222678	366	0.90806	0.126726
	Schr01_76299247	chr01	76299247	0.029597	0.239071	366	0.90806	0.086498
	Schr01_4423711	chr01	4423711	0.043308	0.286885	366	0.90806	-0.08635	RTM-GWAS
4	Schr02_32301450	chr02	32301450	0.009814	0.087432	366	0.86436	0.318667
	Schr02_32301528	chr02	32301528	0.038139	0.282787	366	0.86436	0.204587	RTM-GWAS
	Schr02_32301847	chr02	32301847	0.026463	0.469945	366	0.86436	-0.126
	Schr02_34202393	chr02	34202393	0.05194	0.154372	366	0.90681	0.21039	RTM-GWAS
8	Schr03_52163485	chr03	52163485	0.030922	0.172131	366	0.86436	-0.18569	RTM-GWAS
	Schr03_53916666	chr03	53916666	0.012767	0.132514	366	0.86436	0.296649	RTM-GWAS
	Schr03_54034259	chr03	54034259	0.046622	0.269126	366	0.90806	-0.13437
	Schr03_54034396	chr03	54034396	0.036381	0.265027	366	0.90806	0.151727
	Schr03_54034531	chr03	54034531	0.019103	0.288251	366	0.90806	0.140778	RTM-GWAS
	Schr03_54180748	chr03	54180748	0.006147	0.308743	366	0.769513	-0.22511	RTM-GWAS
	Schr03_58019604	chr03	58019604	0.02754	0.053279	366	0.90806	0.179501	RTM-GWAS
	Schr03_58019524	chr03	58019524	0.02754	0.053279	366	0.90806	0.179501	RTM-GWAS
9	Schr04_4988962	chr04	4988962	0.016294	0.285519	366	0.86436	-0.16939
	Schr04_55418414	chr04	55418414	0.027155	0.161202	366	0.86436	0.2063	RTM-GWAS
	Schr04_63320301	chr04	63320301	0.014709	0.381148	366	0.90806	-0.12656	RTM-GWAS
	Schr04_63320309	chr04	63320309	0.012856	0.382514	366	0.90806	-0.12968	RTM-GWAS
	Schr04_63320547	chr04	63320547	0.000851	0.136612	366	0.90806	0.198602
	Schr04_64178395	chr04	64178395	0.053153	0.326503	366	0.90806	0.081077	RTM-GWAS
	Schr04_64178605	chr04	64178605	0.026702	0.308743	366	0.90806	0.10774
	Schr04_65832246	chr04	65832246	0.020022	0.236339	366	0.90806	0.109807	RTM-GWAS
	Schr04_68993521	chr04	68993521	0.039461	0.293716	366	0.90806	-0.10473	RTM-GWAS
4	Schr05_800594	chr05	800594	0.008584	0.20765	366	0.90806	-0.15169
	Schr05_800775	chr05	800775	0.001773	0.435792	366	0.90806	0.214118
	Schr05_165647	chr05	165647	0.051913	0.102459	366	0.90806	-0.126
	Schr05_30983482	chr05	30983482	0.028662	0.372951	366	0.86436	0.164636	RTM-GWAS
15	Schr06_1158855	chr06	1158855	0.046785	0.068306	366	0.876295	-0.1736	RTM-GWAS
	Schr06_1158871	chr06	1158871	0.046785	0.068306	366	0.876295	-0.1736	RTM-GWAS
	Schr06_1158879	chr06	1158879	0.006504	0.096995	366	0.769513	-0.30333	RTM-GWAS
	Schr06_1159039	chr06	1159039	0.029788	0.112022	366	0.86436	-0.2218	RTM-GWAS
	Schr06_29687284	chr06	29687284	0.024168	0.248634	366	0.86436	0.251821	RTM-GWAS
	Schr06_29689802	chr06	29689802	0.044178	0.295082	366	0.873034	0.161057	RTM-GWAS
	Schr06_48442337	chr06	48442337	0.050388	0.270492	366	0.899081	0.173064	RTM-GWAS
	Schr06_48682020	chr06	48682020	0.045251	0.348361	366	0.875059	0.148283
	Schr06_48682022	chr06	48682022	0.000981	0.215847	366	0.769513	-0.26904
	Schr06_48682044	chr06	48682044	0.037043	0.262295	366	0.86436	0.157825
	Schr06_48682045	chr06	48682045	0.045251	0.348361	366	0.875059	-0.14828
	Schr06_48682047	chr06	48682047	0.000981	0.215847	366	0.769513	-0.26904
	Schr06_48682098	chr06	48682098	0.042172	0.147541	366	0.86436	-0.17994
	Schr06_51623228	chr06	51623228	0.022077	0.058743	366	0.86436	0.267926	RTM-GWAS
	Schr06_51623255	chr06	51623255	0.022077	0.058743	366	0.86436	-0.26793	RTM-GWAS
1	Schr07_381002	chr07	381002	0.000209	0.234973	366	0.90806	0.096641	RTM-GWAS
2	Schr08_58892697	chr08	58892697	0.05682	0.356557	366	0.907768	0.101152
	Schr08_56003417	chr08	56003417	0.043001	0.39071	366	0.90806	-0.09423	RTM-GWAS
8	Schr09_52766068	chr09	52766068	0.021487	0.281421	366	0.86436	-0.24441
	Schr09_5544482	chr09	5544482	0.035744	0.062842	366	0.86436	0.312118
	Schr09_6988089	chr09	6988089	0.054927	0.345628	366	0.907768	-0.14323
	Schr09_6988091	chr09	6988091	0.054927	0.345628	366	0.907768	-0.14323
	Schr09_6988130	chr09	6988130	0.027685	0.289617	366	0.86436	-0.1973
	Schr09_6988187	chr09	6988187	0.010184	0.262295	366	0.86436	-0.24159	RTM-GWAS
	Schr09_59562143	chr09	59562143	0.037917	0.42623	366	0.86436	0.22393
	Schr09_59562161	chr09	59562161	0.029994	0.42623	366	0.90806	0.145132
2	Schr10_47370673	chr10	47370673	0.043714	0.386612	366	0.870102	0.124663
	Schr10_48924690	chr10	48924690	0.019292	0.086066	366	0.86436	0.269
10	Schr11_39049264	chr11	39049264	0.028461	0.248634	366	0.90806	0.143915
	Schr11_39049364	chr11	39049364	0.038817	0.258197	366	0.90806	0.12869	RTM-GWAS
	Schr11_685609	chr11	685609	0.02005	0.233607	366	0.90806	0.104396	close to RTM in incidence
	Schr11_39049243	chr11	39049243	0.024846	0.247268	366	0.90806	0.147253
	Schr11_39049314	chr11	39049314	0.05443	0.255464	366	0.90806	0.123043
	Schr11_39049359	chr11	39049359	0.038817	0.258197	366	0.90806	0.12869
	Schr11_41412787	chr11	41412787	0.035732	0.472678	366	0.86436	-0.11775	Close to RTM
	Schr11_41412796	chr11	41412796	0.036847	0.474044	366	0.86436	-0.11693	Close to RTM
	Schr11_41412802	chr11	41412802	0.035732	0.472678	366	0.86436	-0.11775	Close to RTM
	Schr11_41412814	chr11	41412814	0.036847	0.474044	366	0.86436	-0.11693	Close to RTM
10	Schr12_1537400	chr12	1537400	0.014449	0.233607	366	0.86436	0.192007	RTM-GWAS
	Schr12_1934235	chr12	1934235	0.004443	0.112022	366	0.90806	0.170954
	Schr12_1932004	chr12	1932004	0.009817	0.168033	366	0.90806	0.095492	RTM-GWAS
	Schr12_56557981	chr12	56557981	0.049748	0.266393	366	0.90806	0.090094
	Schr12_55285730	chr12	55285730	0.016613	0.362022	366	0.90806	-0.11661	RTM-GWAS
	Schr12_55285741	chr12	55285741	0.013875	0.364754	366	0.90806	-0.12116
	Schr12_1934163	chr12	1934163	0.004443	0.112022	366	0.90806	0.170954
	Schr12_1934225	chr12	1934225	0.004443	0.112022	366	0.90806	0.170954
	Schr12_55285782	chr12	55285782	0.012053	0.353825	366	0.90806	-0.11838
	Schr12_55285843	chr12	55285843	0.003591	0.378415	366	0.90806	0.146055

## Sheet: SupplTable1b Sev-GAPIT-MLM-Mean
Supplementary Table S1b. List of 70 significant QTNs associated with scab severity as detected by the GAPIT-MLM GWAS model. The QTNs detected by the GAPIT-MLM GWAS and RTM-GWAS models are in red, and the QTNs detected by GAPIT-MLM GWAS and validated by non-parametirc U-test is shown in green
Count/chr	70 - SNP	Chr	Pos	P.value	MAF	nobs	H&B.P.Value	Effect
8	Schr01_1728598	chr01	1728598	0.022258	0.331967	366	0.86436	-0.17309	RTM-GWAs
	Schr01_2150734	chr01	2150734	0.044448	0.277322	366	0.90806	-0.08724
	Schr01_4423687	chr01	4423687	0.014224	0.210383	366	0.938709	3.65548	RTM-GWAS
	Schr01_4423697	chr01	4423697	0.016083	0.282787	366	0.938709	3.02436	RTM-GWAS
	Schr01_4423820	chr01	4423820	0.043146	0.262295	366	0.938709	-2.87946	RTM-GWAS
	Schr01_4423899	chr01	4423899	0.008771	0.209016	366	0.938709	-3.64761	RTM-GWAS
	Schr01_76299284	chr01	76299284	0.008602	0.371585	366	0.938709	3.17626
	Schr01_3114412	chr01	3114412	0.009193	0.31694	366	0.938709	3.25485	RTM-GWAS
1	Schr02_34202417	chr02	34202417	0.051145	0.110656	366	0.90806	0.121874	RTM-GWAS
7	Schr03_52163558	chr03	52163558	0.024449	0.191257	366	0.938709	3.21921	RTM-GWAS
	Schr03_53916666	chr03	53916666	0.049974	0.132514	366	0.938709	4.01902	RTM-GWAS
	Schr03_54034259	chr03	54034259	0.053023	0.269126	366	0.938709	-3.6499
	Schr03_54034396	chr03	54034396	0.036381	0.265027	366	0.90806	0.151727
	Schr03_54034420	chr03	54034420	0.036381	0.265027	366	0.90806	0.151727
	Schr03_54034531	chr03	54034531	0.019103	0.288251	366	0.90806	0.140778	RTM-GWAS
	Schr03_54180771	chr03	54180771	0.014619	0.472678	366	0.90806	0.105061	RTM-GWAS
8	Schr04_4988962	chr04	4988962	0.015894	0.285519	366	0.90806	-0.09474	RTM-GWAS
	Schr04_55418240	chr04	55418240	0.055294	0.260929	366	0.90806	0.099254
	Schr04_63320301	chr04	63320301	0.014709	0.381148	366	0.90806	-0.12656
	Schr04_63320309	chr04	63320309	0.012856	0.382514	366	0.90806	-0.12968
	Schr04_63320547	chr04	63320547	0.000851	0.136612	366	0.90806	0.198602
	Schr04_64178395	chr04	64178395	0.053153	0.326503	366	0.90806	0.081077	RTM-GWAS
	Schr04_64178605	chr04	64178605	0.026702	0.308743	366	0.90806	0.10774	RTM-GWAS
	Schr04_68993466	chr04	68993466	0.030066	0.061475	366	0.938709	-5.40323	RTM-GWAS
4	Schr05_800594	chr05	800594	0.008584	0.20765	366	0.90806	-0.15169	RTM-GWAS
	Schr05_165616	chr05	165616	0.032716	0.102459	366	0.938709	-4.16782
	Schr05_165647	chr05	165647	0.032716	0.102459	366	0.938709	-4.16782
	Schr05_30983482	chr05	30983482	0.038733	0.372951	366	0.90806	0.092113	RTM-GWAS
13	Schr06_29689701	chr06	29689701	0.027939	0.342896	366	0.90806	0.097248
	Schr06_48441971	chr06	48441971	0.023634	0.237705	366	0.90806	0.110064
	Schr06_48442024	chr06	48442024	0.013779	0.229508	366	0.90806	0.120692	RTM-GWAS
	Schr06_48682022	chr06	48682022	0.01144	0.215847	366	0.90806	-0.11557	RTM-GWAS
	Schr06_48682044	chr06	48682044	0.045301	0.262295	366	0.90806	0.085403	RTM-GWAS
	Schr06_48682045	chr06	48682045	0.023383	0.348361	366	0.90806	-0.09535	RTM-GWAS
	Schr06_48682047	chr06	48682047	0.01144	0.215847	366	0.90806	-0.11557	RTM-GWAS
	Schr06_48682098	chr06	48682098	0.020378	0.147541	366	0.90806	-0.11689	RTM-GWAS
	Schr06_1158941	chr06	1158941	0.023776	0.198087	366	0.90806	0.098786
	Schr06_1158943	chr06	1158943	0.023636	0.334699	366	0.90806	0.106089
	Schr06_1662321	chr06	1662321	0.040776	0.35929	366	0.90806	0.086846	RTM-GWAS
	Schr06_1662356	chr06	1662356	0.050876	0.331967	366	0.90806	0.085398	RTM-GWAS
	Schr06_1662359	chr06	1662359	0.021813	0.334699	366	0.90806	-0.10068	RTM-GWAS
1	Schr07_381002	chr07	381002	0.000209	0.234973	366	0.90806	0.096641	RTM-GWAS
4	Schr08_58892767	chr08	58892767	0.034135	0.355191	366	0.90806	-0.07323	RTM-GWAS
	Schr08_58892718	chr08	58892718	0.022717	0.346995	366	0.90806	-0.07925	RTM-GWAS
	Schr08_58892711	chr08	58892711	0.004448	0.363388	366	0.90806	-0.08882
	Schr08_56003417	chr08	56003417	0.043001	0.39071	366	0.90806	-0.09423
3	Schr09_59562143	chr09	59562143	0.029994	0.42623	366	0.90806	0.145132
	Schr09_59562161	chr09	59562161	0.029994	0.42623	366	0.90806	0.145132
	Schr09_59983955	chr09	59983955	0.004907	0.327869	366	0.90806	-0.13434
2	Schr10_54078114	chr10	54078114	0.032311	0.127049	366	0.90806	0.151855	RTM-GWAS
	Schr10_54078281	chr10	54078281	0.047999	0.11612	366	0.90806	0.160081
10	Schr11_39049264	chr11	39049264	0.028461	0.248634	366	0.90806	0.143915
	Schr11_39049364	chr11	39049364	0.038817	0.258197	366	0.90806	0.12869
	Schr11_685609	chr11	685609	0.02005	0.233607	366	0.90806	0.104396	close to RTM in incidence
	Schr11_39049243	chr11	39049243	0.024846	0.247268	366	0.90806	0.147253
	Schr11_39049314	chr11	39049314	0.05443	0.255464	366	0.90806	0.123043
	Schr11_39049359	chr11	39049359	0.038817	0.258197	366	0.90806	0.12869
	Schr11_41412802	chr11	41412802	0.028357	0.472678	366	0.90806	-0.07777	close to RTM
	Schr11_41412787	chr11	41412787	0.028357	0.472678	366	0.90806	-0.07777	close to RTM
	Schr11_41412796	chr11	41412796	0.053836	0.474044	366	0.90806	-0.0683	close to RTM
	Schr11_41412814	chr11	41412814	0.053836	0.474044	366	0.90806	-0.0683	close to RTM
	Schr12_1934235	chr12	1934235	0.004443	0.112022	366	0.90806	0.170954	RTM-GWAS
	Schr12_1932004	chr12	1932004	0.009817	0.168033	366	0.90806	0.095492	RTM-GWAS
	Schr12_56557981	chr12	56557981	0.049748	0.266393	366	0.90806	0.090094
	Schr12_55285730	chr12	55285730	0.016613	0.362022	366	0.90806	-0.11661
	Schr12_55285741	chr12	55285741	0.013875	0.364754	366	0.90806	-0.12116
	Schr12_1934163	chr12	1934163	0.004443	0.112022	366	0.90806	0.170954
	Schr12_1934225	chr12	1934225	0.004443	0.112022	366	0.90806	0.170954	RTM-GWAS
	Schr12_55285782	chr12	55285782	0.012053	0.353825	366	0.90806	-0.11838
	Schr12_55285843	chr12	55285843	0.003591	0.378415	366	0.90806	0.146055

## Sheet: SupplTable1c Inc-GAPIT-MLM-Mean
Suppementary Table S1c. List of 53 significant QTNs associated with scab incidence as detected by the GAPIT-MLM GWAS model. The QTNs detected by the GAPIT-MLM GWAS and RTM-GWAS models are in red, and the QTNs detected by GAPIT-MLM GWAS and validated by non-parametirc U-test is shown in green
Count/chr	53 - SNP	Chr	Pos	P.value	MAF	nobs	H&B.P.Value	Effect
11	Schr01_1728353	chr01	1728353	0.011285	0.453552	366	0.938709	2.95439
	Schr01_1728567	chr01	1728567	0.020341	0.325137	366	0.938709	-3.05905
	Schr01_1728572	chr01	1728572	0.020341	0.325137	366	0.938709	3.05905
	Schr01_1728598	chr01	1728598	0.0106	0.331967	366	0.938709	-3.34757
	Schr01_1829431	chr01	1829431	0.034506	0.454918	366	0.938709	-2.51033	RTM-GWAS
	Schr01_4423687	chr01	4423687	0.014224	0.210383	366	0.938709	3.65548	RTM-GWAS
	Schr01_4423697	chr01	4423697	0.016083	0.282787	366	0.938709	3.02436	RTM-GWAS
	Schr01_4423820	chr01	4423820	0.043146	0.262295	366	0.938709	-2.87946	RTM-GWAS
	Schr01_4423899	chr01	4423899	0.008771	0.209016	366	0.938709	-3.64761	RTM-GWAS
	Schr01_76299284	chr01	76299284	0.008602	0.371585	366	0.938709	3.17626
	Schr01_3114412	chr01	3114412	0.009193	0.31694	366	0.938709	3.25485	RTM-GWAS
3	Schr02_32301528	chr02	32301528	0.011533	0.282787	366	0.938709	4.32252	RTM-GWAS
	Schr02_32301529	chr02	32301529	0.031339	0.284153	366	0.938709	3.68568	RTM-GWAS
	Schr02_32301701	chr02	32301701	0.007432	0.443989	366	0.938709	2.72262
7	Schr03_52163558	chr03	52163558	0.024449	0.191257	366	0.938709	3.21921	RTM-GWAS
	Schr03_53916481	chr03	53916481	0.046153	0.136612	366	0.938709	3.98838	RTM-GWAS
	Schr03_53916666	chr03	53916666	0.049974	0.132514	366	0.938709	4.01902	RTM-GWAS
	Schr03_54034259	chr03	54034259	0.053023	0.269126	366	0.938709	-3.6499
	Schr03_54034420	chr03	54034420	0.036381	0.265027	366	0.90806	0.151727
	Schr03_54034531	chr03	54034531	0.055637	0.288251	366	0.907768	0.185169	RTM-GWAS
	Schr03_54180748	chr03	54180748	0.024076	0.308743	366	0.938709	-3.20825	RTM-GWAS
3	Schr04_55418195	chr04	55418195	0.026934	0.346995	366	0.938709	-3.61489
	Schr04_63320301	chr04	63320301	0.050697	0.381148	366	0.938709	-2.99275	RTM-GWAS
	Schr04_68993466	chr04	68993466	0.030066	0.061475	366	0.938709	-5.40323	RTM-GWAS
3	Schr05_800655	chr05	800655	0.016581	0.107923	366	0.938709	-4.57005
	Schr05_165616	chr05	165616	0.032716	0.102459	366	0.938709	-4.16782
	Schr05_165647	chr05	165647	0.032716	0.102459	366	0.938709	-4.16782
6	Schr06_1662200	chr06	1662200	0.021105	0.398907	366	0.938709	2.89621
	Schr06_29687284	chr06	29687284	0.01696	0.248634	366	0.938709	4.63739	RTM-GWAS
	Schr06_49424014	chr06	49424014	0.035637	0.315574	366	0.938709	-2.9788
	Schr06_1158871	chr06	1158871	0.054218	0.068306	366	0.938709	-2.89232
	Schr06_1158943	chr06	1158943	0.033372	0.334699	366	0.938709	3.0822
	Schr06_1158855	chr06	1158855	0.054218	0.068306	366	0.938709	-2.89232
3	Schr07_381002	chr07	381002	0.042534	0.234973	366	0.86436	0.093467
	Schr07_683270	chr07	683270	0.028053	0.060109	366	0.938709	-5.57323
	Schr07_683306	chr07	683306	0.027456	0.061475	366	0.938709	-5.48732
4	Schr08_39097826	chr08	39097826	0.028795	0.452186	366	0.938709	-3.77792
	Schr08_55758180	chr08	55758180	0.036077	0.356557	366	0.938709	-1.73425
	Schr08_55758487	chr08	55758487	0.007112	0.498634	366	0.938709	-2.46676
	Schr08_55758524	chr08	55758524	0.007112	0.498634	366	0.938709	-2.46676
3	Schr09_6987951	chr09	6987951	0.046988	0.172131	366	0.938709	4.03354
	Schr09_66093271	chr09	66093271	0.030554	0.331967	366	0.938709	3.26248
	Schr09_66093303	chr09	66093303	0.029128	0.352459	366	0.938709	-3.06461	RTM-GWAS
5	Schr10_48924548	chr10	48924548	0.039246	0.157104	366	0.938709	-3.01239	RTM-GWAS
	Schr10_54078109	chr10	54078109	0.032754	0.296448	366	0.938709	3.38952
	Schr10_54078479	chr10	54078479	0.026183	0.310109	366	0.938709	-3.76034
	Schr10_50975603	chr10	50975603	0.010421	0.411202	366	0.938709	3.15034	RTM-GWAS
	Schr10_54078132	chr10	54078132	0.00069	0.453552	366	0.938709	2.8059
5	Schr12_1932007	chr12	1932007	0.043325	0.196721	366	0.938709	2.15121
	Schr12_1934163	chr12	1934163	0.005472	0.112022	366	0.938709	5.07219
	Schr12_1934225	chr12	1934225	0.005472	0.112022	366	0.938709	5.07219	RTM-GWAS
	Schr12_1934235	chr12	1934235	0.005472	0.112022	366	0.938709	5.07219	RTM-GWAS
	Schr12_1537255	chr12	1537255	0.037948	0.221311	366	0.938709	-2.90912

## Sheet: SupplTable 1d-RTM-GWAS-P0.05
Supplementary Table S1d. List of 58 significant QTN/QTLs associated with scab traits (scab coverage, severity, and incidence) as detected by the RTM-GWAS model. The QTNs detected by the RTM-GWAS and GAPIT-MLM GWAS models in more than one dataset are indicated by an X, and the QTNs/QTLs detected by the RTM-GWAS and GAPIT models in more than one scab trait are shown in green and marked with an XX o…
												Found in at least 2 datasets (x)
P<0.05 in at least 1-3 traits	QTL				Datasets				GWAS models			Pleitropic in at least 2 traits (xx= coverage &incidence; xxx=coverage and severity; xxxx=coverage, severity and incidence)
Traits	58 - QTN/QTLs	Chr	Position (start -end)
Scab coverage	chr01_1728598	1	1728598	1728598			Separate 2021		GAPIT	RTM-GWAS
Scab coverage	Block_chr01_1829389_1829431	1	1829389	1829431			Separate 2022		GAPIT	RTM-GWAS
Scab coverage	Block_chr01_3114493_3114575	1	3114493	3114575	Mean	BLUP			GAPIT	RTM-GWAS		x
Scab coverage	chr01_4423905	1	4423905	4423905	Mean				GAPIT	RTM-GWAS
Scab coverage	chr01_62769341	1	62769341	62769341	Mean		Separate 2022		GAPIT	RTM-GWAS
Scab coverage	Block_chr02_32301528_32301529	2	32301528	32301529		BLUP			GAPIT	RTM-GWAS
Scab coverage	chr02_34202378	2	34202378	34202378		BLUP			GAPIT	RTM-GWAS
Scab coverage	chr03_52163558	3	52163558	52163558			Separate 2022		GAPIT	RTM-GWAS
Scab coverage	Schr03_53916666	3	53916666	53916666	Mean				GAPIT	x			xx
Scab coverage	Block_chr03_54034507_54034531	3	54034507	54034531			Separate 2021, 2022		GAPIT	RTM-GWAS			xxxx
Scab coverage	Block_chr03_58019530_58059755	3	58019530	58059755			Separate 2021		GAPIT	RTM-GWAS
Scab coverage	Block_chr04_68993437_68993521	4	68993437	68993521			Separate 2022		GAPIT	RTM-GWAS			xx
Scab coverage	chr04_4988793	4	4988793	4988793	Mean	BLUP	Separate 2021		GAPIT	RTM-GWAS		x	xxx
Scab coverage	chr04_55418414	4	55418414	55418414			Separate 2022		GAPIT	RTM-GWAS
Scab coverage	Block_chr06_51623081_51623363	6	51623081	51623363			Separate 2022		GAPIT	RTM-GWAS
Scab coverage	chr06_1158904	6	1158904	1158904			Separate 2021		GAPIT	RTM-GWAS
Scab coverage	chr06_48442356	6	48442356	48442356	Mean	BLUP			GAPIT	RTM-GWAS		x
Scab coverage	chr07_381002	7	381002	381002			Separate 2021		GAPIT	RTM-GWAS			xxx
Scab coverage	Block_chr08_56003414_56003417	8	56003414	56003417		BLUP			GAPIT	RTM-GWAS
Scab coverage	chr09_6988187	9	6988187	6988187	Mean				GAPIT	RTM-GWAS
Scab coverage	chr09_52765405	9	52765405	52765405			Separate 2022			RTM-GWAS	close to GAPIT
Scab coverage	Block_chr10_54078559_54093446	10	54078559	54093446			Separate 2021		x	RTM-GWAS
Scab coverage	Block_chr11_39049290_39049364	11	39049290	39049364			Separate 2022		GAPIT	RTM-GWAS			xx
Scab coverage	Block_chr11_41465706_41465874	11	41465706	41465874	Mean					RTM-GWAS	close to GAPIT		xxx
Scab coverage	Block_chr12_1931979_1932004	12	1931979	1932004		BLUP			GAPIT	RTM-GWAS			xxx
Scab coverage	chr12_1537400	12	1537400	1537400			Separate 2021		GAPIT	RTM-GWAS
Scab coverage	chr12_55285730	12	55285730	55285730		BLUP			GAPIT	RTM-GWAS
Scab severity	Block_chr01_2150739_2150762	1	2150739	2150762			Separate 2021		GAPIT	RTM-GWAS
Scab severity	chr01_3114316	1	3114316	3114316		BLUP			GAPIT	RTM-GWAS
Scab severity	chr03_53916615	3	53916615	53916615	Mean				GAPIT	RTM-GWAS			xxxx
Scab severity	Schr03_54034531	3	54034531	54034531	Mean				GAPIT	RTM-GWAS			xxxx
Scab severity	Block_chr03_54180732_54210225	3	54180732	54210225	Mean				GAPIT	RTM-GWAS			xxxx
Scab severity	Block_chr04_64178395_64178567	4	64178395	64178567			Separate 2021		GAPIT	RTM-GWAS
Scab severity	Block_chr04_64178597_64178598	4	64178597	64178598			Separate 2022		GAPIT	RTM-GWAS
Scab severity	chr04_4988962	4	4988962	4988962			Separate 2021		GAPIT	RTM-GWAS			xxx
Scab severity	Block_chr05_165634_253736	5	165634	253736	Mean				GAPIT	RTM-GWAS
Scab severity	Block_chr05_800551_800594	5	800551	800594			Separate 2021		GAPIT	RTM-GWAS
Scab severity	chr05_30983482	5	30983482	30983482	Mean				GAPIT	RTM-GWAS
Scab severity	Block_chr06_1662317_1662359	6	1662317	1662359	Mean		Separate 2021		GAPIT	RTM-GWAS		x
Scab severity	chr06_1662379	6	1662379	1662379			Separate 2021		GAPIT	RTM-GWAS
Scab severity	chr06_48682020	6	48682020	48682020	Mean	BLUP			GAPIT	RTM-GWAS		x
Scab severity	chr07_381002	7	381002	381002			Separate 2021		GAPIT	RTM-GWAS			xxx
Scab severity	Block_chr08_58892718_58892767	8	58892718	58892767	Mean	BLUP			GAPIT	RTM-GWAS		x
Scab severity	chr08_58892718	8	58892718	58892718		BLUP			GAPIT	RTM-GWAS
Scab severity	Block_chr09_59556748_59556862	9	59556748	59556862		BLUP			x	RTM-GWAS
Scab severity	Block_chr11_41465706_41465874	11	41465706	41465874	Mean					RTM-GWAS	close to GAPIT		xxx
Scab severity	Block_chr12_1934225_1934235	12	1934225	1934235		BLUP	Separate 2022		GAPIT	RTM-GWAS		x	xxx
Scab severity	Block_chr12_56557903_56557912	12	56557903	56557912			Separate 2021		GAPIT	RTM-GWAS
Scab incidence	chr03_53916615	3	53916615	53916615			Separate 2023		GAPIT	RTM-GWAS			xxxx
Scab incidence	Schr03_53916666	3	53916666	53916666	Mean				GAPIT	x			xx
Scab incidence	Block_chr03_54034507_54034531	3	54034507	54034531			Separate 2021		GAPIT	RTM-GWAS			xxxx
Scab incidence	Block_chr04_63320301_63320382	4	63320301	63320382			Separate 2021		GAPIT	RTM-GWAS
Scab incidence	chr04_65832246	4	65832246	65832246			Separate 2022		GAPIT	RTM-GWAS
Scab incidence	Block_chr04_68993437_68993521	4	68993437	68993521			Separate 2022		GAPIT	RTM-GWAS			xx
Scab incidence	Block_chr06_29687284_29687343	6	29687284	29687343	Mean	BLUP			GAPIT	RTM-GWAS		x
Scab incidence	Block_chr09_66093163_66093283	9	66093163	66093283			Separate 2021		GAPIT	RTM-GWAS
Scab incidence	Block_chr10_48924508_48924687	10	48924508	48924687			Separate 2021		GAPIT	RTM-GWAS
Scab incidence	Block_chr10_50975501_50975603	10	50975501	50975603	Mean	BLUP			GAPIT	RTM-GWAS		x
Scab incidence	Block_chr11_39049243_39049264	11	39049243	39049264			Separate 2022		x	RTM-GWAS			xx
Scab incidence	Block_chr11_685357_685449	11	685357	685449			Separate 2022		GAPIT	RTM-GWAS
