# Supplementary material for: Genome-Wide Genetic Architecture for Common Scab (Streptomyces scabei L.) Resistance in Diploid Potatoes
Source: Int J Mol Sci. 2025 Jan 28;26(3):1126. doi: 10.3390/ijms26031126 (PMC11818057; doi:10.3390/ijms26031126)
Supplement: Supplementary file 1 [file ijms-26-01126-s001.zip › Suppl Table S2.xls]

## Sheet: Candidate_gene_annotations
Supplementary Table S2. List of 34, 30 and 15 candidate genes found associated with common scab coverage, severity and incidence, respectively within the 20 kb region of 384 diploid potato germplasm panel mapped using GAPIT-MLM GWAS model. QTN/QTL detected by GAPIT-MLM and RTM-GWAS models are highlighted in red.
Trait	QTN/QTLs	Chr	Position	end	Gene ID	Gene Description	GO
Scab coverage	chr01_1728598	1	1728598	1728598	Soltu.DM.01G001680.1	Metal tolerance protein 4 (OsMTP4)	Involved in sequestration of excess metal in the cytoplasm into vacuoles to maintain metal homeostasis. {ECO:0000250}.
	chr01_4423905	1	4423905	4423905	Soltu.DM.01G004470.1	Receptor-like protein Cf-9	Involved in plant defense. Confers resistance to the fungal pathogen C.fulvum through recognition of the AVR9 elicitor protein. {ECO:0000269|PubMed:11517316, ECO:0000269|PubMed:7973631, ECO:0000269|PubMed:9413991}.
	chr01_62769341	1	62769341	62769341	No hit	No hit	No hit
	chr02_34202378	2	62769341	62769341	Soltu.DM.02G019990.1	Derlin-2.2 (AtDerlin2-2)	May be involved in the degradation process of specific misfolded endoplasmic reticulum (ER) luminal proteins. {ECO:0000250}.
	chr03_52163558	3	52163558	52163558	Soltu.DM.03G027480.1	Transcription factor bHLH148 (ATBS1 interacting factor 2) (Basic helix-loop-helix protein 148) (AtbHLH148) (bHLH 148) (Protein RSA1 INTERACTING TRANSCRIPTION FACTOR 1) (AtRITF1) (Transcription factor EN 143) (bHLH transcription factor bHLH148)	bHLH transcription factor that binds DNA on specific sequence 5'-CANNTG-3' in target gene promoters (PubMed:24009530). Negatively regulates brassinosteroid signaling (PubMed:20023194). Together with BHLH148/RITF1, regulates the transcription of several genes involved in the detoxification of reactive oxygen species (ROS) generated by salt (NaCl) stress. Confers tolerance to salt and to the oxidat…
			52163558	52163558	Soltu.DM.03G027480.1	Transcription factor bHLH148 (ATBS1 interacting factor 2) (Basic helix-loop-helix protein 148) (AtbHLH148) (bHLH 148) (Protein RSA1 INTERACTING TRANSCRIPTION FACTOR 1) (AtRITF1) (Transcription factor EN 143) (bHLH transcription factor bHLH148)	bHLH transcription factor that binds DNA on specific sequence 5'-CANNTG-3' in target gene promoters (PubMed:24009530). Negatively regulates brassinosteroid signaling (PubMed:20023194). Together with BHLH148/RITF1, regulates the transcription of several genes involved in the detoxification of reactive oxygen species (ROS) generated by salt (NaCl) stress. Confers tolerance to salt and to the oxidat…
	chr04_4988793	4	4988793	4988793	Soltu.DM.04G004640.1	Alpha-galactosidase 1 (AtAGAL1) (EC 3.2.1.22) (Alpha-D-galactoside galactohydrolase 1) (Melibiase 1)	May regulate leaf (and possibly other organ) development by functioning in cell wall loosening and cell wall expansion. {ECO:0000250|UniProtKB:Q8RX86}.
	chr04_55418414	4	55418414	55418414	Soltu.DM.04G025270.1	Serine/threonine-protein kinase CDG1 (EC 2.7.11.1) (Protein CONSTITUTIVE DIFFERENTIAL GROWTH 1)	Serine/threonine-protein kinase involved in the positive regulation of brassinosteroid (BR) signaling and plant growth. Mediates BR signal transduction from BRI1 receptor kinase to BSU1 phosphatase. After activation by phosphorylation at Ser-234 by BRI1, CDG1 phosphorylates BSU1 at 'Ser-764' in the phosphatase domain, increasing the ability of BSU1 to inactivate the negative regulator of BR signa…
	chr06_1158904	6	1158904	1158904	Soltu.DM.06G000830.1	Putative late blight resistance protein homolog R1B-12	Confers resistance to late blight (Phytophthora infestans) races carrying the avirulence gene Avr1. Resistance proteins guard the plant against pathogens that contain an appropriate avirulence protein via an indirect interaction with this avirulence protein. That triggers a defense system including the hypersensitive response, which restricts the pathogen growth.
	chr06_48442356	6	48442356	48442356	Soltu.DM.06G021930.1	Glutamate receptor 2.8 (Ligand-gated ion channel 2.8)	Glutamate-gated receptor that probably acts as a non-selective cation channel. May be involved in light-signal transduction and calcium homeostasis via the regulation of calcium influx into cells.
	chr07_381002	7	381002	381002	Soltu.DM.07G000080.1	ATPase 8, plasma membrane-type (EC 7.1.2.1) (Proton pump 8)	The plasma membrane H(+) ATPase of plants and fungi generates a proton gradient that drives the active transport of nutrients by H(+)-symport. The resulting external acidification and/or internal alkinization may mediate growth responses (By similarity). {ECO:0000250}.
			381002	381002	Soltu.DM.07G000050.1	Endoribonuclease Dicer homolog 4 (EC 3.1.26.-) (Dicer-like protein 4) (OsDCL4) (Protein SHOOT ORGANIZATION 1)	Involved in the RNA silencing pathway. Cleaves double-stranded RNA to produce small interfering RNAs (siRNAs) which target the selective destruction of complementary RNAs. Required for the production of 21 nucleotide siRNAs. Regulates shoot apical meristem (SAM) initiation and maintenance, leaf polarization and lemma polarity through the trans-acting siRNAS (ta-siRNAs) pathway, which probably mod…
	chr09_52765405	9	52765405	52765405	Soltu.DM.09G018920.1	Subtilisin-like protease 4 (SbtM4) (Subtilase 4) (EC 3.4.21.-)	Required for arbuscular mycorrhiza (AM) development during AM symbiosis with AM fungi (e.g. Glomeromycota intraradices). {ECO:0000250|UniProtKB:A9QY40}.
			52765405	52765405	Soltu.DM.09G018910.1	Xyloglucan galactosyltransferase MUR3 (EC 2.4.1.-) (Protein KATAMARI) (Protein MURUS 3) (AtMUR3) (Protein SHORT ROOT IN SALT MEDIUM 3)	Involved in the attachment of the Gal residue on the third xylosyl unit within the XXXG core structure of xyloglucan, the principal glycan that interlaces the cellulose microfibrils in plant cell wall (PubMed:12837954). Associates with other xyloglucan-synthesizing enzymes to form multiprotein complexes for xyloglucan synthesis in the Golgi (PubMed:25392066). Interacts with actin and is required …
	chr09_6988187	9	6988187	6988187	Soltu.DM.09G007360.1	1-aminocyclopropane-1-carboxylate oxidase homolog (Protein E8)
	chr12_1537400	12	1537400	1537400	Soltu.DM.12G001870.1	YTH domain-containing protein ECT2 (Protein EVOLUTIONARILY CONSERVED C-TERMINAL REGION 2)	Specifically recognizes and binds N6-methyladenosine (m6A)-containing RNAs, and regulates mRNA stability (Probable) (PubMed:29618631, PubMed:29716990). M6A is a modification present at internal sites of mRNAs and some non-coding RNAs and plays a role in mRNA stability and processing (Probable) (PubMed:29618631, PubMed:29716990). Binds preferentially in the 3'UTRs of target genes (PubMed:29716990)…
			1537400	1537400	Soltu.DM.12G001840.1	Small ribosomal subunit protein bS1c (30S ribosomal protein S1, chloroplastic) (CS1)	Required for optimal plastid performance in terms of photosynthesis and growth. Required for the translation of plastid mRNAs (PubMed:22900828). Involved in cellular heat stress response and required for heat tolerance. Required for transcriptional activation of HSFA2 and its target genes in response to heat stress. Plays a critical role in biosynthesis of thylakoid membrane proteins encoded by c…
			1537400	1537400	Soltu.DM.12G001860.1	Dihydrolipoyl dehydrogenase, mitochondrial (EC 1.8.1.4) (Dihydrolipoamide dehydrogenase) (Glycine cleavage system L protein) (Pyruvate dehydrogenase complex E3 subunit) (E3) (PDC-E3)	Lipoamide dehydrogenase is a component of the glycine cleavage system as well as of the alpha-ketoacid dehydrogenase complexes. The pyruvate dehydrogenase complex contains multiple copies of three enzymatic components: pyruvate dehydrogenase (E1), dihydrolipoamide acetyltransferase (E2) and lipoamide dehydrogenase (E3).
	chr12_55285730	12	55285730	55285730	Soltu.DM.12G025250.1	Dolichyl-diphosphooligosaccharide--protein glycosyltransferase subunit STT3A (Oligosaccharyl transferase subunit STT3A) (STT3-A) (EC 2.4.99.18) (Integral membrane protein 1) (Protein STAUROSPORIN AND TEMPERATURE SENSITIVE 3-LIKE A)
	Block_chr01_1829389_1829431	1	1829389	1829431	Soltu.DM.01G001840.1	Lignin-forming anionic peroxidase (EC 1.11.1.7) (TOPA)	Removal of H(2)O(2), oxidation of toxic reductants, biosynthesis and degradation of lignin, suberization, auxin catabolism, response to environmental stresses such as wounding, pathogen attack and oxidative stress. These functions might be dependent on each isozyme/isoform in each plant tissue.;
			1829389	1829431	Soltu.DM.01G001850.1	Lignin-forming anionic peroxidase (EC 1.11.1.7) (TOPA)	Lignin-forming anionic peroxidase (EC 1.11.1.7) (TOPA)
	Block_chr01_3114493_3114575	1	3114493	3114575	Soltu.DM.01G002950.1	Coatomer subunit beta-1 (Beta-coat protein 1) (Beta-COP 1)	The coatomer is a cytosolic protein complex that binds to dilysine motifs and reversibly associates with Golgi non-clathrin-coated vesicles, which further mediate biosynthetic protein transport from the ER, via the Golgi up to the trans Golgi network. Coatomer complex is required for budding from Golgi membranes, and is essential for the retrograde Golgi-to-ER transport of dilysine-tagged protein…
	Block_chr02_32301528_32301529	2	32301528	32301529	Soltu.DM.02G017890.1	Splicing factor U2af large subunit B (U2 auxiliary factor 65 kDa subunit B) (U2 small nuclear ribonucleoprotein auxiliary factor large subunit B) (U2 snRNP auxiliary factor large subunit B)	Necessary for the splicing of pre-mRNA. {ECO:0000250}.
	Block_chr03_54034507_54034531	3	54034507	54034531	Soltu.DM.03G029620.1	Heparanase-like protein 2 (EC 3.2.-.-)	Endoglycosidase which is a cell surface and extracellular matrix-degrading enzyme. Cleaves heparan sulfate proteoglycans (HSPGs) into heparan sulfate side chains and core proteoglycans (By similarity). {ECO:0000250}.
	Block_chr03_58019530_58059755	3	58019530	58059755	Soltu.DM.03G034600.1	Cytochrome P450 734A6 (EC 1.14.-.-)	Cytochrome P450 involved in brassinosteroids (BRs) inactivation and regulation of BRs homeostasis. Is a multifunctional and multisubstrate enzyme that controls the endogenous bioactive BR content both by direct inactivation of castasterone (CS) and by decreasing the levels of BR precursors. Catalyzes the oxidation of carbon 22 hydroxylated BR intermediates to produce C26 oxidized metabolites. {EC…
			58019530	58059755	Soltu.DM.03G034660.1	Receptor-like serine/threonine-protein kinase SD1-8 (EC 2.7.11.1) (Arabidopsis thaliana receptor kinase 3) (S-domain-1 (SD1) receptor kinase 8) (SD1-8)	Involved in the regulation of cellular expansion and differentiation. {ECO:0000250}.
	Block_chr04_68993437_68993521	4	68993437	68993521	No hit	No hit	No hit
	Block_chr06_51623081_51623363	6	51623081	51623363	Soltu.DM.06G025660.1	Heparanase-like protein 2 (EC 3.2.-.-)	Endoglycosidase which is a cell surface and extracellular matrix-degrading enzyme. Cleaves heparan sulfate proteoglycans (HSPGs) into heparan sulfate side chains and core proteoglycans (By similarity). {ECO:0000250}.
	Block_chr08_56003414_56003417	8	56003414	56003417	Soltu.DM.08G026440.1	Subtilisin-like protease 4 (SbtM4) (Subtilase 4) (EC 3.4.21.-)	Required for arbuscular mycorrhiza (AM) development during AM symbiosis with AM fungi (e.g. Glomeromycota intraradices). {ECO:0000250|UniProtKB:A9QY40}.
	Block_chr10_54078559_54093446	10	54078559	54093446	Soltu.DM.10G021860.1	MACPF domain-containing protein CAD1 (Protein CONSTITUTIVELY ACTIVATED CELL DEATH 1) (Protein CAD1)	Negatively controls the salicylic acid (SA)-mediated pathway of programmed cell death in plant immunity. {ECO:0000269|PubMed:15799997}.
			54078559	54093446	Soltu.DM.10G021930.1	Receptor-like protein kinase 7 (EC 2.7.11.1)	Plays a role in pattern-triggered immunity (PTI) signaling induced by pathogen-associated molecular patterns (PAMPs). Acts as a receptor for PIP1 defense peptide. PIP1 is an endogenous secreted peptide that acts as elicitor of immune response and positive regulator of defense response (PubMed:25188390). Involved in the control of seed germination speed, in tolerance to oxidative stress and in mai…
	Block_chr11_39049290_39049364	11	39049290	39049364	Soltu.DM.11G019630.1	Phospholipase A1-Igamma3, chloroplastic (EC 3.1.1.-) (DAD1-like lipase 2)	Acylhydrolase that catalyzes the hydrolysis of phosphatidylcholine at the sn-1 position. Moderate activity toward phosphatidylcholine (PC), monogalactosyldiacylglycerol (MGDG), digalactosyldiacylglycerol (DGDG) and triacylglycerol (TAG). {ECO:0000269|PubMed:19527719}.
	Block_chr11_41465706_41465874	11	41465706	41465874	Soltu.DM.11G021480.1	Protein BREVIS RADIX (AtBRX)	Acts as a regulator of cell proliferation and elongation in the root and shoot (PubMed:25049386, PubMed:28652362). Regulates roots architecture and primary root protophloem differentiation (PubMed:25049386, PubMed:28652362). BRX, BAM3, and CLE45 act together to regulate the transition of protophloem cells from proliferation to differentiation, thus impinging on postembryonic growth capacity of th…
			41465706	41465874	Soltu.DM.11G021470.1	Serine/threonine-protein kinase D6PKL2 (EC 2.7.11.1) (D6 protein kinase-like 2) (Serine/threonine-protein kinase AtPK5)	Protein kinase that regulates the auxin transport activity of PIN auxin efflux facilitators by direct phosphorylation. D6PK-mediated PIN phosphorylation promotes auxin transport in the hypocotyl and this is a prerequisite for PHOT1-dependent hypocotyl bending. {ECO:0000269|PubMed:19168677, ECO:0000269|PubMed:23709629}.
	Block_chr12_1931979_1932004	12	1931979	1932004	Soltu.DM.12G002390.1	Putative late blight resistance protein homolog R1B-13	Confers resistance to late blight (Phytophthora infestans) races carrying the avirulence gene Avr1. Resistance proteins guard the plant against pathogens that contain an appropriate avirulence protein via an indirect interaction with this avirulence protein. That triggers a defense system including the hypersensitive response, which restricts the pathogen growth.
					Soltu.DM.12G002380.1	Transcription factor IBH1-like 1 (AtIBL1) (BHLH transcription factor eta) (bHLH eta) (Basic helix-loop-helix protein 159) (AtbHLH159) (bHLH 159) (bHLH transcription factor bHLH159)	Functions redundandly with IBH1/BHLH158 in a regulation node known as the incoherent feed-forward loop (FFL). Acts as transcriptional repressor that negatively regulates cell and organ elongation in response to gibberellin (GA) and brassinosteroid (BR) signaling. {ECO:0000269|PubMed:24505057}.
					34 genes associated with scab covarege of which 3 shared with scab severity and 3 with scab incidence
Scab severity	chr01_3114316	1	3114316	3114316	Soltu.DM.01G002950.1	Coatomer subunit beta-2 (Beta-coat protein 2) (Beta-COP 2)	The coatomer is a cytosolic protein complex that binds to dilysine motifs and reversibly associates with Golgi non-clathrin-coated vesicles, which further mediate biosynthetic protein transport from the ER, via the Golgi up to the trans Golgi network. Coatomer complex is required for budding from Golgi membranes, and is essential for the retrograde Golgi-to-ER transport of dilysine-tagged protein…
	chr04_4988962	4	4988962	4988962	Soltu.DM.04G004640.1	Alpha-galactosidase 1 (AtAGAL1) (EC 3.2.1.22) (Alpha-D-galactoside galactohydrolase 1) (Melibiase 1)	May regulate leaf (and possibly other organ) development by functioning in cell wall loosening and cell wall expansion. {ECO:0000250|UniProtKB:Q8RX86}.
	chr05_30983482	5	30983482	30983482	Soltu.DM.05G015520.1	Serine/threonine-protein kinase STY13 (EC 2.7.11.1) (AtSTYPK) (Serine/threonine/tyrosine-protein kinase 13)	Serine/threonine protein kinase that phosphorylates proteins on serine, threonine and tyrosine residues. {ECO:0000269|PubMed:16429265}.
			30983482	30983482	Soltu.DM.05G015540.1	YTH domain-containing protein ECT2 (Protein EVOLUTIONARILY CONSERVED C-TERMINAL REGION 2)	Specifically recognizes and binds N6-methyladenosine (m6A)-containing RNAs, and regulates mRNA stability (Probable) (PubMed:29618631, PubMed:29716990). M6A is a modification present at internal sites of mRNAs and some non-coding RNAs and plays a role in mRNA stability and processing (Probable) (PubMed:29618631, PubMed:29716990). Binds preferentially in the 3'UTRs of target genes (PubMed:29716990)…
	chr06_1662379	6	1662379	1662379	Soltu.DM.06G001240.1	Putative late blight resistance protein homolog R1B-14	Confers resistance to late blight (Phytophthora infestans) races carrying the avirulence gene Avr1. Resistance proteins guard the plant against pathogens that contain an appropriate avirulence protein via an indirect interaction with this avirulence protein. That triggers a defense system including the hypersensitive response, which restricts the pathogen growth.
	chr06_48682020	6	48682020	48682020	Soltu.DM.06G022230.1	Vesicle-trafficking protein SEC22b (ER-Golgi SNARE of 24 kDa) (ERS-24) (ERS24) (SEC22 vesicle-trafficking protein homolog B) (SEC22 vesicle-trafficking protein-like 1)	V-SNARE involved in vesicle trafficking from the ER to the Golgi complex and required for early secretion (PubMed:21205036). Involved in endoplasmic reticulum (ER) biogenesis and functions as well as for Golgi-stack integrity (PubMed:21205036). Essential for gametophytes development (PubMed:21205036). Involved in cesium Cs(+) accumulation, a non-essential cation (PubMed:23817436). {ECO:0000269|Pu…
	chr07_381002	7	381002	381002	Soltu.DM.07G000080.1	ATPase 8, plasma membrane-type (EC 7.1.2.1) (Proton pump 8)	The plasma membrane H(+) ATPase of plants and fungi generates a proton gradient that drives the active transport of nutrients by H(+)-symport. The resulting external acidification and/or internal alkinization may mediate growth responses (By similarity). {ECO:0000250}.
			381002	381002	Soltu.DM.07G000050.1	Endoribonuclease Dicer homolog 4 (EC 3.1.26.-) (Dicer-like protein 4) (OsDCL4) (Protein SHOOT ORGANIZATION 1)	Involved in the RNA silencing pathway. Cleaves double-stranded RNA to produce small interfering RNAs (siRNAs) which target the selective destruction of complementary RNAs. Required for the production of 21 nucleotide siRNAs. Regulates shoot apical meristem (SAM) initiation and maintenance, leaf polarization and lemma polarity through the trans-acting siRNAS (ta-siRNAs) pathway, which probably mod…
	chr08_58892718	8	58892718	58892718	Soltu.DM.08G029880.1	Aluminum-activated malate transporter 10 (AtALMT10)	Malate transporter. {ECO:0000250}.
	Block_chr01_2150739_2150762	1	2150739	2150762	Soltu.DM.01G002070.1	Transcription factor MYB73 (Myb-related protein 73) (AtMYB73)	Transcription factor that functions in salt stress response. Acts as a negative regulator of NHX7/SOS1 and CBL4/SOS3 induction in response to salt stress (PubMed:23809151). In response to auxin, activates the transcription of the auxin-responsive gene IAA19. The IAA19 transcription activation by MYB73 is enhanced by direct interaction between MYB73 and PYL8 (PubMed:24894996). {ECO:0000269|PubMed:…
			2150739	2150762	Soltu.DM.01G002080.1	Sorbitol dehydrogenase (SDH) (EC 1.1.1.-) (Polyol dehydrogenase) (Ribitol dehydrogenase) (RDH) (EC 1.1.1.56) (Xylitol dehydrogenase) (XDH) (EC 1.1.1.9)	Polyol dehydrogenase that catalyzes the NAD(+)-dependent oxidation of various sugar alcohols. Is mostly active with D-sorbitol (D-glucitol), ribitol and xylitol as substrates, leading to the C2-oxidized products D-fructose, D-ribulose and D-xylulose, respectively. To a lesser extent, can also oxidize arabitol, mannitol, lactitol and maltitol in vitro. Is required for sorbitol metabolism. Cannot u…
	Block_chr03_54180732_54210225	3	54180732	54210225	Soltu.DM.03G029780.1	Calmodulin-4 (CaM-4)	Calmodulin mediates the control of a large number of enzymes, ion channels and other proteins by Ca(2+). Among the enzymes to be stimulated by the calmodulin-Ca(2+) complex are a number of protein kinases and phosphatases. Activates MPK8 through direct binding and in an calcium-dependent manner. {ECO:0000269|PubMed:21419340}.
	Block_chr04_64178395_64178567	4	64178395	64178567	Soltu.DM.04G032550.1	LIM domain-containing protein WLIM1 (Widely-expressed LIM protein 1) (AtWLIM1)	Binds to actin filaments and promotes cross-linking into thick bundles. Has an actin-stabilizing activity. The actin regulatory activities are not regulated by pH and [Ca(2+)]. {ECO:0000269|PubMed:20817848}.
			64178395	64178567	Soltu.DM.04G032530.1	Exocyst complex component EXO70I (MtExo70I) (Exocyst subunit Exo70 family protein I)	Component of an exocyst subcomplex specifically required for periarbuscular membrane (PAM) biogenesis during arbuscular mycorrhizal (AM) symbiosis with AM fungi (e.g. Glomus versiforme), especially critical during the early branching phase of arbuscule development; probably involved in STR and STR2 delivery into the PAM. {ECO:0000269|PubMed:26234213}.
	Block_chr05_165634_253736	5	165634	253736	Soltu.DM.05G000090.1	Rhamnogalacturonan I rhamnosyltransferase 1 (EC 2.4.1.351) (O-fucosyltransferase 3) (O-FucT-3) (O-fucosyltransferase family protein)	Glycosyltransferase involved in the formation of rhamnogalacturonan I (RG-I) oligosaccharides in the seed coat mucilage, which is a specialized cell wall with abundant RG-I (By similarity). Transfers the rhamnose residue from UDP-beta-L-rhamnose to RG-I oligosaccharides (PubMed:30082766). {ECO:0000250|UniProtKB:Q4V398, ECO:0000269|PubMed:30082766}.
	Block_chr05_800551_800594	5	800551	800594	Soltu.DM.05G001020.1	UDP-arabinopyranose mutase 3 (OsUAM3) (EC 5.4.99.30) (Reversibly glycosylated polypeptide 3) (UDP-L-arabinose mutase 3)	UDP-L-arabinose mutase involved in the biosynthesis of cell wall non-cellulosic polysaccharides. Catalyzes the interconvertion of UDP-L-arabinopyranose (UDP-Arap) and UDP-L-arabinofuranose (UDP-Araf). Preferentially catalyzes the formation of UDP-Arap from UDP-Araf. At thermodynamic equilibrium in vitro the ratio of the pyranose form over the furanose form is 90:10. Is probably active as heterome…
			800551	800594	Soltu.DM.05G001000.1	Folate synthesis bifunctional protein, mitochondrial [Includes: 6-hydroxymethyl-7,8-dihydropterin pyrophosphokinase (HPPK) (EC 2.7.6.3) (2-amino-4-hydroxy-6-hydroxymethyldihydropteridine diphosphokinase) (7,8-dihydro-6-hydroxymethylpterin-pyrophosphokinase) (PPPK); Dihydropteroate synthase (DHPS) (EC 2.5.1.15)]	Catalyzes the first two consecutive steps of tetrahydrofolate biosynthesis. {ECO:0000269|PubMed:9118956}.
	Block_chr06_1662317_1662359	6	1662317	1662359	Soltu.DM.06G001210.1	ARMADILLO BTB ARABIDOPSIS PROTEIN 1 (ABAP1)	May act as a substrate-specific adapter of an E3 ubiquitin-protein ligase complex (CUL3-RBX1-BTB) which mediates the ubiquitination and subsequent proteasomal degradation of target proteins (By similarity). In association with TCP24, exerts a negative role in cell proliferation in leaves, possibly by inhibiting mitotic DNA replication. {ECO:0000250, ECO:0000269|PubMed:18818695}.
			1662317	1662359	Soltu.DM.06G001240.1	Putative late blight resistance protein homolog R1B-14	Confers resistance to late blight (Phytophthora infestans) races carrying the avirulence gene Avr1. Resistance proteins guard the plant against pathogens that contain an appropriate avirulence protein via an indirect interaction with this avirulence protein. That triggers a defense system including the hypersensitive response, which restricts the pathogen growth.
	Block_chr06_22054932_22054991	6	22054932	22054991	Soltu.DM.06G008090.1	Ubiquitin-like domain-containing protein CIP73 (CCaMK-interacting protein of approximately 73 kDa)	Involved in root nodulation. Required for root nodule organogenesis after infection by symbiotic rhizobia. Probably not involved in arbuscular mycorrhizal (AM) symbiosis. Acts downstream of CCAMK. {ECO:0000269|PubMed:21209278}.
	Block_chr08_58892718_58892767	8	58892718	58892767	Soltu.DM.08G029880.1	Aluminum-activated malate transporter 8 (AtALMT8)	Malate transporter. {ECO:0000250}.
	Block_chr09_59556748_59556862	9	59556748	59556862	Soltu.DM.09G023660.1	Pectinesterase (PE) (EC 3.1.1.11) (Pectin methylesterase)	Acts in the modification of cell walls via demethylesterification of cell wall pectin. {ECO:0000250}.
			59556748	59556862	Soltu.DM.09G023670.1	Endoglucanase 17 (EC 3.2.1.4) (Endo-1,4-beta glucanase 17)
	Block_chr11_41465706_41465874	11	41465706	41465874	Soltu.DM.11G021480.1	Serine/threonine-protein kinase D6PKL2 (EC 2.7.11.1) (D6 protein kinase-like 2) (Serine/threonine-protein kinase AtPK5)	Protein kinase that regulates the auxin transport activity of PIN auxin efflux facilitators by direct phosphorylation. D6PK-mediated PIN phosphorylation promotes auxin transport in the hypocotyl and this is a prerequisite for PHOT1-dependent hypocotyl bending. {ECO:0000269|PubMed:19168677, ECO:0000269|PubMed:23709629}.
			41465706	41465874	Soltu.DM.11G021480.1	Protein BREVIS RADIX (AtBRX)	Acts as a regulator of cell proliferation and elongation in the root and shoot (PubMed:25049386, PubMed:28652362). Regulates roots architecture and primary root protophloem differentiation (PubMed:25049386, PubMed:28652362). BRX, BAM3, and CLE45 act together to regulate the transition of protophloem cells from proliferation to differentiation, thus impinging on postembryonic growth capacity of th…
	Block_chr12_1934225_1934235	12	1934225	1934235	Soltu.DM.12G002390.1	Putative late blight resistance protein homolog R1B-13	Confers resistance to late blight (Phytophthora infestans) races carrying the avirulence gene Avr1. Resistance proteins guard the plant against pathogens that contain an appropriate avirulence protein via an indirect interaction with this avirulence protein. That triggers a defense system including the hypersensitive response, which restricts the pathogen growth.
			1934225	1934235	Soltu.DM.12G002410.1	Putative late blight resistance protein homolog R1B-23	Confers resistance to late blight (Phytophthora infestans) races carrying the avirulence gene Avr1. Resistance proteins guard the plant against pathogens that contain an appropriate avirulence protein via an indirect interaction with this avirulence protein. That triggers a defense system including the hypersensitive response, which restricts the pathogen growth.
			1934225	1934235	Soltu.DM.12G002380.1	Transcription factor IBH1-like 1 (AtIBL1) (BHLH transcription factor eta) (bHLH eta) (Basic helix-loop-helix protein 159) (AtbHLH159) (bHLH 159) (bHLH transcription factor bHLH159)	Functions redundandly with IBH1/BHLH158 in a regulation node known as the incoherent feed-forward loop (FFL). Acts as transcriptional repressor that negatively regulates cell and organ elongation in response to gibberellin (GA) and brassinosteroid (BR) signaling. {ECO:0000269|PubMed:24505057}.
	Block_chr12_56557903_56557912	12	56557903	56557912	Soltu.DM.12G026650.1	LRR receptor-like serine/threonine-protein kinase GSO1 (EC 2.7.11.1) (Protein GASSHO 1) (Protein SCHENGEN 3)	Together with GSO2, receptor-like serine/threonine-kinase required during the development of the epidermal surface in embryos and cotyledons (PubMed:18088309). In coordination with GSO2, regulates root growth through control of cell division and cell fate specification. Controls seedling root growth by modulating sucrose response after germination (PubMed:24123341). Receptor of the peptide hormon…
			56557903	56557912	Soltu.DM.12G026660.1	Protein ETHYLENE INSENSITIVE 3	Transcription factor acting as a positive regulator in the ethylene response pathway, by promoting histone acetylation in an ENAP1-dependent manner, thus accelerating the expression of ethylene-responsive genes (PubMed:28874528). Binds DNA (PubMed:26352699). Is required for ethylene responsiveness in adult plant tissues. Binds a primary ethylene response element present in the ETHYLENE-RESPONSE-F…
					30 genes associated with scab severity of which 3 shared with scab coverage and 5with scab incidence
	Block_chr03_54034507_54034531	3	54034507	54034531	Soltu.DM.03G029620.1	Heparanase-like protein 2 (EC 3.2.-.-)	Endoglycosidase which is a cell surface and extracellular matrix-degrading enzyme. Cleaves heparan sulfate proteoglycans (HSPGs) into heparan sulfate side chains and core proteoglycans (By similarity). {ECO:0000250}.
Scab incidence	chr04_65832246	4	65832246	65832246	Soltu.DM.04G034340.1	Disease resistance protein ADR1 (Activated disease resistance protein 1)	Disease resistance (R) protein that mediates resistance against Hyaloperonospora parasitica in a salicylic acid-dependent manner. Also mediates resistance against Erysiphe cichoracearum is both salicylic acid-dependent and partially NPR1-dependent. Resistance proteins guard the plant against pathogens that contain an appropriate avirulence protein via an indirect interaction with this avirulence …
	Block_chr04_63320301_63320382	4	63320301	63320382	Soltu.DM.04G031750.1	Xylulose kinase (Xylulokinase) (EC 2.7.1.17)	Phosphorylates D-xylulose to produce D-xylulose 5-phosphate, a molecule that may play an important role in the regulation of glucose metabolism and lipogenesis. {ECO:0000250}.
	Block_chr04_64178597_64178598	4	64178597	64178597	Soltu.DM.04G032550.1	LIM domain-containing protein WLIM1 (Widely-expressed LIM protein 1) (AtWLIM1)	Binds to actin filaments and promotes cross-linking into thick bundles. Has an actin-stabilizing activity. The actin regulatory activities are not regulated by pH and [Ca(2+)]. {ECO:0000269|PubMed:20817848}.
			64178597	64178597	Soltu.DM.04G032530.1	Exocyst complex component EXO70I (MtExo70I) (Exocyst subunit Exo70 family protein I)	Component of an exocyst subcomplex specifically required for periarbuscular membrane (PAM) biogenesis during arbuscular mycorrhizal (AM) symbiosis with AM fungi (e.g. Glomus versiforme), especially critical during the early branching phase of arbuscule development; probably involved in STR and STR2 delivery into the PAM. {ECO:0000269|PubMed:26234213}.
	Block_chr04_68993437_68993521	4	68993437	68993521	No hit	No hit	No hit
	Block_chr06_29687284_29687343	6	29687284	29687343	Soltu.DM.06G009710.1	Clathrin heavy chain 1&2	Clathrin is the major protein of the polyhedral coat of coated pits and vesicles (By similarity). Mediates endocytosis and is required for a correct polar distribution of PIN auxin transporters. {ECO:0000250|UniProtKB:P25870, ECO:0000269|PubMed:21551390}.
	Block_chr09_66093163_66093283	9	66093163	66093283	Soltu.DM.09G029980.1	Sesquiterpene synthase 9 (SlTPS9) (Terpene synthase 9) (Beta-myrcene synthase TPS9) (EC 4.2.3.15) (Germacrene C synthase TPS9) (EC 4.2.3.60) (Limonene synthase TPS9) (EC 4.2.3.-) (Sesquiterpene synthase 1) (Terpinolene synthase TPS9) (EC 4.2.3.113)	Involved in the biosynthesis of germacrene C, one of the most abundant sesquiterpene in the leaf oil of tomato (PubMed:11090225). Produces mainly germacrene C, but also smaller amounts of germacrene A, B and D when used with farnesyl diphosphate (FPP) as substrate; able to use both (2E,6E)-farnesyl diphosphate ((EE)-FPP) and (2Z,6Z)-farnesyl diphosphate ((ZZ)-FPP) (PubMed:21818683, PubMed:9482865…
			66093163	66093283	Soltu.DM.09G030000.1	Xyloglucan endotransglucosylase/hydrolase 2 (EC 2.4.1.207) (Brassinosteroid-regulated protein BRU1)	Catalyzes xyloglucan endohydrolysis (XEH) and/or endotransglycosylation (XET). Cleaves and religates xyloglucan polymers, an essential constituent of the primary cell wall, and thereby participates in cell wall construction of growing tissues. {ECO:0000250|UniProtKB:Q38857}.
	Block_chr10_48924508_48924687	10	48924508	48924687	No hit	No hit	No hit
	Block_chr10_50975501_50975603	10	50975501	50975603	Soltu.DM.10G019560.1	Wall-associated receptor kinase 2 (EC 2.7.11.-)	Serine/threonine-protein kinase that may function as a signaling receptor of extracellular matrix component. Binding to pectin may have significance in the control of cell expansion, morphogenesis and development. {ECO:0000269|PubMed:11226187}.
			50975501	50975603	Soltu.DM.10G019550.1	Wall-associated receptor kinase 2 (EC 2.7.11.-)	Serine/threonine-protein kinase that may function as a signaling receptor of extracellular matrix component. Binding to pectin may have significance in the control of cell expansion, morphogenesis and development. {ECO:0000269|PubMed:11226187}.
	Block_chr11_39049243_39049264	11	39049243	39049264	Soltu.DM.11G019630.1	Phospholipase A1-Igamma3, chloroplastic (EC 3.1.1.-) (DAD1-like lipase 2)	Acylhydrolase that catalyzes the hydrolysis of phosphatidylcholine at the sn-1 position. Moderate activity toward phosphatidylcholine (PC), monogalactosyldiacylglycerol (MGDG), digalactosyldiacylglycerol (DGDG) and triacylglycerol (TAG). {ECO:0000269|PubMed:19527719}.
	Block_chr11_685357_685449	11	685357	685449	Soltu.DM.11G000400.1	Chitin-inducible gibberellin-responsive protein 2	May play a regulatory role in the early step of oligosaccharide elicitor response, downstream of the membrane-associated high-affinity chitin-binding protein. {ECO:0000269|PubMed:12591613}.
	Block_chr12_1934225_1934235	12	1934225	1934235	Soltu.DM.12G002390.1	Putative late blight resistance protein homolog R1B-13	Confers resistance to late blight (Phytophthora infestans) races carrying the avirulence gene Avr1. Resistance proteins guard the plant against pathogens that contain an appropriate avirulence protein via an indirect interaction with this avirulence protein. That triggers a defense system including the hypersensitive response, which restricts the pathogen growth.
			1934225	1934235	Soltu.DM.12G002410.1	Putative late blight resistance protein homolog R1B-23	Confers resistance to late blight (Phytophthora infestans) races carrying the avirulence gene Avr1. Resistance proteins guard the plant against pathogens that contain an appropriate avirulence protein via an indirect interaction with this avirulence protein. That triggers a defense system including the hypersensitive response, which restricts the pathogen growth.
			1934225	1934235	Soltu.DM.12G002380.1	Transcription factor bHLH62 (Basic helix-loop-helix protein 62) (AtbHLH62) (bHLH 62) (Transcription factor EN 85) (bHLH transcription factor bHLH062)	Functions redundandly with IBH1/BHLH158 in a regulation node known as the incoherent feed-forward loop (FFL). Acts as transcriptional repressor that negatively regulates cell and organ elongation in response to gibberellin (GA) and brassinosteroid (BR) signaling. {ECO:0000269|PubMed:24505057}.
					15 genes associated with scab incidence of which1 shared with scab coverage, 3 with scab severity, and 2 with coverage and Severity
