# Supplementary material for: Genome-Wide Genetic Architecture for Common Scab (Streptomyces scabei L.) Resistance in Diploid Potatoes
Source: Int J Mol Sci. 2025 Jan 28;26(3):1126. doi: 10.3390/ijms26031126 (PMC11818057; doi:10.3390/ijms26031126)
Supplement: Supplementary file 1 [file ijms-26-01126-s001.zip › Suppl Table S4.xlsx]

## Sheet: Suppl Table S4 
Supplementary Table S4. List of the 384 germplasm panel used in the study
Serial #	Types	Cross #	Clone ID
1	47 CTL	1	CTL1_10_2014_86
2		1	CTL1_11_2014_87
3		1	CTL1_15_2014_88
4		1	CTL1_19_2014_91
5		1	CTL1_20_2014_92
6		1	CTL1_27_2014_94
7		2	CTL2_01_2014_264
8		2	CTL2_02_2014_265
9		2	CTL2_05_2014_267
10		2	CTL2_06_2014_268
11		2	CTL2_07_2014_269
12		2	CTL2_08_2014_270
13		2	CTL2_09_2014_271
14		2	CTL2_33_2014_273
15		3	CTL3_02_2014_352
16		3	CTL3_06_2014_355
17		3	CTL3_11_2014_359
18		3	CTL3_12_2014_360
19		3	CTL3_13_2014_361
20		4	CTL4_01_2014_484
21		4	CTL4_03_2014_485
22		4	CTL4_05_2014_486
23		4	CTL4_11_2014_487
24		4	CTL4_12_2014_488
25		4	CTL4_14_2014_489
26		5	CTL5_01_2014_584
27		5	CTL5_02_2014_585
28		5	CTL5_08_2014_587
29		5	CTL5_09_2014_588
30		5	CTL5_12_2014_589
31		5	CTL5_14_2014_590
32		5	CTL5_15_2014_591
33		5	CTL5_16_2014_592
34		6	CTL6_04_2014_680
35		6	CTL6_05_2014_681
36		6	CTL6_09_2014_683
37		6	CTL6_13_2014_684
38		6	CTL6_14_2014_685
39		6	CTL6_15_2014_686
40		6	CTL6_16_2014_687
41		6	CTL6_17_2014_688
42		6	CTL6_29_2014_689
43		7	CTL7_05_2014_841
44		7	CTL7_06_2014_842
45		7	CTL7_09_2014_843
46		7	CTL7_10_2014_844
47		7	CTL7_11_2014_845
48	337 EMS	1	EMS1_015_2014_5
49		1	EMS1_019_2014_9
50		1	EMS1_023_2014_13
51		1	EMS1_030_2014_20
52		1	EMS1_066_2014_26
53		1	EMS1_070_2014_30
54		1	EMS1_071_2014_31
55		1	EMS1_073_2014_33
56		1	EMS1_078_2014_38
57		1	EMS1_094_2014_44
58		1	EMS1_100_2014_48
59		1	EMS1_112_2014_50
60		1	EMS1_114_2014_52
61		1	EMS1_118_2014_56
62		1	EMS1_119_2014_57
63		1	EMS1_132_2014_60
64		1	EMS1_133_2014_61
65		1	EMS1_134_2014_62
66		1	EMS1_136_2014_64
67		1	EMS1_246_2014_69
68		1	EMS1_250_2014_73
69		1	EMS1_253_2014_76
70		1	EMS1_255_2014_78
71		1	EMS1_041_2014_850
72		1	EMS1_043_2014_851
73		1	EMS1_044_2014_852
74		1	EMS1_045_2014_853
75		1	EMS1_098_2014_854
76		1	EMS1_047_2014_855
77		1	EMS1_050_2014_858
78		1	EMS1_121_2014_859
79		1	EMS1_122_2014_860
80		1	EMS1_123_2014_861
81		1	EMS1_124_2014_862
82		1	EMS1_125_2014_863
83		1	EMS1_126_2014_864
84		1	EMS1_128_2014_866
85		1	EMS1_129_2014_867
86		1	EMS1_130_2014_868
87		1	EMS1_203_2014_870
88		1	EMS1_207_2014_874
89		1	EMS1_208_2014_875
90		2	EMS1_209_2014_876
91		2	EMS2_002_2014_96
92		2	EMS2_047_2014_117
93		2	EMS2_053_2014_123
94		2	EMS2_055_2014_125
95		2	EMS2_056_2014_126
96		2	EMS2_059_2014_129
97		2	EMS2_084_2014_132
98		2	EMS2_087_2014_134
99		2	EMS2_088_2014_135
100		2	EMS2_091_2014_138
101		2	EMS2_092_2014_139
102		2	EMS2_093_2014_140
103		2	EMS2_094_2014_141
104		2	EMS2_107_2014_143
105		2	EMS2_108_2014_144
106		2	EMS2_110_2014_146
107		2	EMS2_111_2014_147
108		2	EMS2_112_2014_148
109		2	EMS2_113_2014_149
110		2	EMS2_114_2014_150
111		2	EMS2_117_2014_152
112		2	EMS2_118_2014_153
113		2	EMS2_119_2014_154
114		2	EMS2_121_2014_156
115		2	EMS2_122_2014_157
116		2	EMS2_128_2014_163
117		2	EMS2_129_2014_164
118		2	EMS2_130_2014_165
119		2	EMS2_131_2014_166
120		2	EMS2_132_2014_167
121		2	EMS2_134_2014_169
122		2	EMS2_136_2014_171
123		2	EMS2_137-2014_172
124		2	EMS2_142_2014_177
125		2	EMS2_145_2014_180
126		2	EMS2_147_2014_182
127		2	EMS2_149_2014_184
128		2	EMS2_155_2014_190
129		2	EMS2_157_2014_192
130		2	EMS2_165_2014_200
131		2	EMS2_180_2014_204
132		2	EMS2_181_2014_205
133		2	EMS2_182_2014_206
134		2	EMS2_184_2014_208
135		2	EMS2_185_2014_209
136		2	EMS2_187_2014_211
137		2	EMS2_188_2014_212
138		2	EMS2_189_2014_213
139		2	EMS2_223_2014_216
140		2	EMS2_228_2014_221
141		2	EMS2_230_2014_223
142		2	EMS2_231_2014_224
143		2	EMS2_235_2014_228
144		2	EMS2_240_2014_233
145		2	EMS2_271_2014_234
146		2	EMS2_272_2014_235
147		2	EMS2_281_2014_244
148		2	EMS2_283_2014_246
149		2	EMS2_284_2014_247
150		2	EMS2_285_2014_248
151		2	EMS2_288_2014_251
152		2	EMS2_304_2014_256
153		2	EMS2_306_2014_258
154		2	EMS2_309_2014_261
155		3	EMS3_001_2014_274
156		3	EMS3_002_2014_275
157		3	EMS3_004_2014_277
158		3	EMS3_008_2014_281
159		3	EMS3_009_2014_282
160		3	EMS3_061_2014_284
161		3	EMS3_062_2014_285
162		3	EMS3_063_2014_286
163		3	EMS3_064_2014_287
164		3	EMS3_066_2014_289
165		3	EMS3_067_2014_290
166		3	EMS3_069_2014_292
167		3	EMS3_070_2014_293
168		3	EMS3_071_2014_294
169		3	EMS3_073_2014_296
170		3	EMS3_076_2014_299
171		3	EMS3_078_2014_301
172		3	EMS3_092_2014_304
173		3	EMS3_097_2014_309
174		3	EMS3_100_2014_312
175		3	EMS3_112_2014_314
176		3	EMS3_113_2014_315
177		3	EMS3_115_2014_317
178		3	EMS3_117_2014_319
179		3	EMS3_119_2014_321
180		3	EMS3_121_2014_323
181		3	EMS3_152_2014_324
182		3	EMS3_156_2014_328
183		3	EMS3_158_2014_330
184		3	EMS3_182_2014_334
185		3	EMS3_183_2014_335
186		3	EMS3_184_2014_336
187		3	EMS3_186_2014_338
188		3	EMS3_189_2014_341
189		3	EMS3_276_2014_348
190		3	EMS3_123_2014_880
191		3	EMS3_124_2014_881
192		3	EMS3_128_2014_885
193		3	EMS3_129_2014_886
194		3	EMS3_130_2014_887
195		4	EMS3_278_2014_349
196		4	EMS4_002_2014_363
197		4	EMS4_006_2014_366
198		4	EMS4_009_2014_368
199		4	EMS4_063_2014_402
200		4	EMS4_065_2014_404
201		4	EMS4_073_2014_412
202		4	EMS4_076_2014_415
203		4	EMS4_080_2014_419
204		4	EMS4_083_2014_422
205		4	EMS4_085_2014_424
206		4	EMS4_119_2014_442
207		4	EMS4_125_2014_448
208		4	EMS4_141_2014_464
209		4	EMS4_142_2014_465
210		4	EMS4_144_2014_466
211		4	EMS4_145_2014_467
212		4	EMS4_154_2014_472
213		4	EMS4_155_2014_473
214		4	EMS4_179_2014_474
215		4	EMS4_181_2014_476
216		4	EMS4_020_2014_493
217		4	EMS4_014_2014_889
218		4	EMS4_156_2014_890
219		4	EMS4_018_2014_893
220		4	EMS4_159_2014_897
221		4	EMS4_173_2014_903
222		4	EMS4_176_2014_906
223		4	EMS4_189_2014_909
224		4	EMS4_190_2014_910
225		4	EMS4_193_2014_913
226		4	EMS4_194_2014_914
227		4	EMS4_197_2014_917
228		4	EMS4_198_2014_918
229		5	EMS5_002_2014_495
230		5	EMS5_006_2014_499
231		5	EMS5_011_2014_504
232		5	EMS5_050_2014_506
233		5	EMS5_053_2014_509
234		5	EMS5_057_2014_512
235		5	EMS5_062_2014_516
236		5	EMS5_066_2014_520
237		5	EMS5_069_2014_523
238		5	EMS5_072_2014_526
239		5	EMS5_075_2014_596
240		5	EMS5_076_2014_597
241		5	EMS5_093_2014_534
242		5	EMS5_094_2014_535
243		5	EMS5_098_2014_539
244		5	EMS5_103_2014_544
245		5	EMS5_110_2014_551
246		5	EMS5_111_2014_552
247		5	EMS5_136_2014_554
248		5	EMS5_137_2014_555
249		5	EMS5_138_2014_556
250		5	EMS5_139_2014_557
251		5	EMS5_142_2014_559
252		5	EMS5_145_2014_562
253		5	EMS5_150_2014_566
254		5	EMS5_157_2014_571
255		5	EMS5_162_2014_576
256		5	EMS5_164_2014_577
257		5	EMS5_166_2014_578
258		5	EMS5_171_2014_583
259		5	EMS5_085_2014_606
260		5	EMS5_183_2014_608
261		5	EMS5_189_2014_613
262		5	EMS5_198_2014_621
263		5	EMS5_201_2014_624
264		5	EMS5_204_2014_627
265		5	EMS5_037_2014_922
266		5	EMS5_038_2014_923
267		5	EMS5_039_2014_924
268		5	EMS5_040_2014_925
269		5	EMS5_047_2014_927
270		5	EMS5_127_2014_931
271		5	EMS5_129_2014_933
272		5	EMS5_130_2014_934
273		5	EMS5_132_2014_936
274		5	EMS5_133_2014_937
275		5	EMS5_215_2014_941
276		5	EMS5_217_2014_943
277		6	EMS6_002_2014_629
278		6	EMS6_006_2014_633
279		6	EMS6_007_2014_634
280		6	EMS6_008_2014_635
281		6	EMS6_009_2014_636
282		6	EMS6_081_2014_638
283		6	EMS6_083_2014_640
284		6	EMS6_086_2014_643
285		6	EMS6_093_2014_647
286		6	EMS6_095_2014_649
287		6	EMS6_162_2014_651
288		6	EMS6_164_2014_653
289		6	EMS6_165_2014_654
290		6	EMS6_169_2014_657
291		6	EMS6_254_2014_659
292		6	EMS6_255_2014_660
293		6	EMS6_260_2014_665
294		6	EMS6_262_2014_667
295		6	EMS6_263_2014_668
296		6	EMS6_304_2014_669
297		6	EMS6_305_2014_670
298		6	EMS6_308_2014_673
299		6	EMS6_309_2014_674
300		6	EMS6_311_2014_676
301		6	EMS6_061_2014_949
302		6	EMS6_064_2014_952
303		6	EMS6_068_2014_956
304		6	EMS6_131_2014_959
305		6	EMS6_132_2014_960
306		6	EMS6_133_2014_961
307		6	EMS6_134_2014_962
308		6	EMS6_136_2014_964
309		6	EMS6_137_2014_965
310		6	EMS6_138_2014_966
311		6	EMS6_139_2014_967
312		6	EMS6_191_2014_969
313		6	EMS6_192_2014_970
314		6	EMS6_194_2014_972
315		6	EMS6_195_2014_973
316		6	EMS6_196_2014_974
317		6	EMS6_197_2014_975
318		6	EMS6_198_2014_976
319		6	EMS6_199_2014_977
320		7	EMS7_001_2014_690
321		7	EMS7_004_2014_693
322		7	EMS7_007_2014_696
323		7	EMS7_011_2014_700
324		7	EMS7_035_2014_701
325		7	EMS7_036_2014_702
326		7	EMS7_038_2014_704
327		7	EMS7_042_2014_708
328		7	EMS7_058_2014_713
329		7	EMS7_061_2014_716
330		7	EMS7_067_2014_722
331		7	EMS7_091_2014_725
332		7	EMS7_093_2014_727
333		7	EMS7_096_2014_730
334		7	EMS7-099-2014_733
335		7	EMS7_100_2014_734
336		7	EMS7_103_2014_736
337		7	EMS7_104_2014_737
338		7	EMS7_107_2014_740
339		7	EMS7_109_2014_742
340		7	EMS7_114_2014_747
341		7	EMS7_116_2014_749
342		7	EMS7_117_2014_750
343		7	EMS7_118_2014_751
344		7	EMS7_119_2014_752
345		7	EMS7_133_2014_755
346		7	EMS7_136_2014_758
347		7	EMS7_137_2014_759
348		7	EMS7_140_2014_762
349		7	EMS7_141_2014_763
350		7	EMS7_145_2014_767
351		7	EMS7_146_2014_768
352		7	EMS7_147_2014_769
353		7	EMS7_148_2014_770
354		7	EMS7_164_2014_776
355		7	EMS7_165_2014_777
356		7	EMS7_168_2014_780
357		7	EMS7_170_2014_782
358		7	EMS7_173_2014_785
359		7	EMS7_176_2014_788
360		7	EMS7_178_2014_790
361		7	EMS7_181_2014_793
362		7	EMS7_182_2014_794
363		7	EMS7_183_2014_795
364		7	EMS7_186_2014_798
365		7	EMS7_193_2014_805
366		7	EMS7_194_2014_806
367		7	EMS7_200_2014_812
368		7	EMS7_201_2014_813
369		7	EMS7_203_2014_815
370		7	EMS7_219_2014_818
371		7	EMS7_221_2014_820
372		7	EMS7_224_2014_823
373		7	EMS7_228_2014_827
374		7	EMS7_230_2014_829
375		7	EMS7_233_2014_832
376		7	EMS7_239_2014_838
377		7	EMS7_013_2014_980
378		7	EMS7_015_2014_981
379		7	EMS7_021_2014_986
380		7	EMS7_024_2014_989
381		7	EMS7_047_2014_991
382		7	EMS7_048_2014_992
383		7	EMS7_049_2014_993
384		7	EMS7_052_2014_996
